# Supplementary material for: Tailored Magnetic Multicore Nanoparticles for Use as Blood Pool MPI Tracers
Source: Nanomaterials (Basel). 2021 Jun 10;11(6):1532. doi: 10.3390/nano11061532 (PMC8228684; doi:10.3390/nano11061532)
Supplement: Supplementary file 1 [file nanomaterials-11-01532-s001.zip]

Archive with 1 entries (1 files):
- nanomaterials-1209175-supplementary.pdf
